# Supplementary material for: Cranial anatomy of Bolotridon frerensis, an enigmatic cynodont from the Middle Triassic of South Africa, and its phylogenetic significance
Source: PeerJ. 2021 Jun 16;9:e11542. doi: 10.7717/peerj.11542 (PMC8214396; doi:10.7717/peerj.11542)
Supplement: Supplemental Information 2 [file peerj-09-11542-s002.nex]

#NEXUS
[written Wed Jan 06 19:37:42 CET 2021 by Mesquite  version 3.61 (build 927) at DESKTOP-8VOV8LL/127.0.0.1]

BEGIN TAXA;
	TITLE Taxa;
	DIMENSIONS NTAX=26;
	TAXLABELS
		Cyonosaurus Aelurognathus Lycosuchus Glanosuchus Olivierosuchus Moschorhinus Hofmeyria Theriognathus Regisaurus Bauria Procynosuchus Dvinia Vetusodon Cynosaurus Galesaurus Progalesaurus Thrinaxodon Nanictosaurus Platycraniellus Cynognathus Diademodon Lumkuia Charassognathus Abdalodon Nshimbodon Bolotridon 
	;

END;


BEGIN CHARACTERS;
	TITLE  'Matrix in file "CharassogMatrix20171231.nex"';
	DIMENSIONS  NCHAR=110;
	FORMAT DATATYPE = STANDARD RESPECTCASE GAP = - MISSING = ? SYMBOLS = "  0 1 2 3";
	CHARSTATELABELS 
		1 K1,
		2 K2,
		3 K3,
		4 K4,
		5 K5,
		6 K6,
		7 K7,
		8 K8,
		9 K9,
		10 K10,
		11 K11,
		12 K12,
		13 K13,
		14 K14,
		15 K15,
		16 K16,
		17 K17,
		18 K18,
		19 K19,
		20 K20,
		21 K21,
		22 K22,
		23 K23,
		24 K24,
		25 K25,
		26 K26,
		27 K27,
		28 K28,
		29 K29,
		30 K30,
		31 K33,
		32 K34,
		33 K35,
		34 K36,
		35 K37,
		36 K38,
		37 K40,
		38 K41,
		39 K42,
		40 K43,
		41 K44,
		42 K45,
		43 K46,
		44 K47,
		45 K48,
		46 K49,
		47 K50,
		48 K51,
		49 K52,
		50 K53,
		51 K54,
		52 K55,
		53 K56,
		54 K57,
		55 K58,
		56 K59,
		57 K60,
		58 K61,
		59 K62,
		60 A10,
		61 A21,
		62 A27,
		63 A28,
		64 A31,
		65 A33,
		66 A37,
		67 A48,
		68 A50,
		69 A59,
		70 A66,
		71 A73,
		72 A75,
		73 A87,
		74 HK82,
		75 HK83,
		76 HK84,
		77 HK85,
		78 HK88,
		79 HK90,
		80 HK92,
		81 HK93,
		82 HK94,
		83 HK95,
		84 HK96,
		85 HK97,
		86 N1,
		87 N2,
		88 N3,
		89 N4,
		90 N5,
		91 N6,
		92 N7,
		93 N8,
		94 N9,
		95 N10,
		96 N11,
		97 N12,
		98 N13,
		99 N14,
		100 N15,
		101 N16,
		102 N17,
		103 N18,
		104 N19,
		105 N20,
		106 N21,
		107 N22,
		108 N23,
		109 N24,
		110 N25 ; 
	MATRIX
	Cyonosaurus      00000000000000000(0 1)000000000000000000000000?000000000000000100011100000000????????????0??000??0?00000000000000?
	Aelurognathus    0000000000010000001000000000??0??000000000000000000000000010?01??0000?000????????????0??00???0?????0000000000?
	Lycosuchus       00000001001000000100?010000100?101000100000001010000000000011?01?00000001?????0??????0??011?10?????0010001100?
	Glanosuchus      00000102011000000100?010000111110100010000000100000000000001?001??0000??00000?11210000000111101????00100011110
	Olivierosuchus   0000010301100010010010100001111?0100010100100010101000000011?00110000000000001112????01101??111001000100011110
	Moschorhinus     00000103011000100100?0100001111101000101000000111?1000000011?001100?00000000011??1000011011110?????0010001111?
	Hofmeyria        00000102011000(0 1)001000010000111110100000100000011101000000001??0?1?0000000????????????0??011?11?000?0010001111?
	Theriognathus    0000110(2 3)01(0 1)0001001000010000211110100000100000?11001??????001000110000000?00001112100001101111110000??10001111?
	Regisaurus       0000110201100110010000100001111?010?????????0??00??000?0000110011000000000?001???100?01101?111??????010001111?
	Bauria           000022030110011101000010000????10100010100101110011021100001(0 1)00010000000100001????00?0??011?11?000?0110001111?
	Procynosuchus    00100113000110101000111101021110101010111100001110(0 1)03010000100010?010100000100???10011001000000011000011100001
	Dvinia           201001030001?01010001010010?11101010101??1000010101121100001000101011100100?00???10011??1000???????00?0000?00?
	Vetusodon        21100103100110100010111111021110101010101(1 2)(1 2)01?100?1010??00110001001201000????????????2??100??0?(0 2)11000111?0000?
	Cynosaurus       (1 2)11001031001101000101?11(0 1)102111?1010101??0001?100?1(0 1)10?000110?0(1 2)0?1201010????????????2??10???0?21110011110?00?
	Galesaurus       011001131?011010001(0 1)1(1 2)11110211101010101110101110001(0 1)100100010001002201000101000011102200100000?21110011110?001
	Progalesaurus    011?01?31?01101000111111110211101010101??01?111000101001?0010?0??11201000????????????2??100??0?????0011110000?
	Thrinaxodon      011123131?011010001011111102111010101010221011100010301000010001001201000101000011102200?0000002111001111000?1
	Nanictosaurus    0???23?3?001?01000101?1111021?101010101??2101110001(0 1)10100001????1?120?000?????????????????0?????????0?????????
	Platycraniellus  111123?3100110100011111111?2111?1010101022??1??100?010?00001100?101201000????????????????0??????????0?1110000?
	Cynognathus      011123131?0110121122121001121110101110103221110000011001001001120?22111001111001211022???00000?????00111110001
	Diademodon       (1 2)11123231?01101211221210011211101011101022211110001121011011011200221(1 2)1211111001211122???00000?21111111111000?
	Lumkuia          211123231101?11000101111111211101011101022211110001110010011101101121101000111???????2???00??0?21010011110?00?
	Charassognathus  1?1????????1?0100?00?01????2??1???1010?11?0011100011???01111???????101000????????????????????0?????001???0????
	Abdalodon        10?????3??01?010?000??????0???1????0101??1??11100011???01111???????10?000????????????????????0?????111???0????
	Nshimbodon       10100103000?0??????0?0100102111?1?1010?11100?110001130?0111??0010?0101??0??01????????10010?????11?11110000?00?
	Bolotridon       ?11????31001??10???0???????????????110???2??111000111010000?0?????1?????0????????????????0???0?????001????????

;

END;
BEGIN ASSUMPTIONS;
	TYPESET * UNTITLED   =  unord:  1- 110;

END;

BEGIN MESQUITECHARMODELS;
	ProbModelSet * UNTITLED   =  'Mk1 (est.)':  1- 110;
END;

BEGIN NOTES;

	SU  C = 36 N = selected B = TRUE;

END;

Begin MESQUITE;
		MESQUITESCRIPTVERSION 2;
		TITLE AUTO;
		tell ProjectCoordinator;
		timeSaved 1609958262174;
		getEmployee #mesquite.minimal.ManageTaxa.ManageTaxa;
		tell It;
			setID 0 7807376749695899716;
			tell It;
				setDefaultOrder  0 1 2 3 4 5 6 7 8 9 13 14 31 16 17 18 19 20 21 22 23 24 10 11 12 25;
				attachments ;
			endTell;
		endTell;
		getEmployee #mesquite.charMatrices.ManageCharacters.ManageCharacters;
		tell It;
			setID 0 7371157251831219798;
			tell It;
				setSelected  36;
				setDefaultOrder  0 1 2 3 4 5 6 7 8 9 10 11 12 13 14 15 16 17 18 19 20 21 22 23 24 25 26 27 28 29 30 31 32 33 34 35 36 37 38 39 40 41 42 43 44 45 46 47 48 49 50 51 52 53 54 55 56 57 58 63 68 70 71 74 131 135 139 140 143 146 147 148 152 77 78 79 80 83 85 87 88 117 118 119 120 122 123 124 89 90 91 92 93 94 95 96 99 100 101 97 98 102 103 104 105 106 107 108 109 110;
				attachments ;
			endTell;
			mqVersion 361;
			checksumv 0 3 465810605 null  getNumChars 110 numChars 110 getNumTaxa 26 numTaxa 26   short true   bits 15   states 15   sumSquaresStatesOnly 8351.0 sumSquares 8351.0 longCompressibleToShort false usingShortMatrix true   NumFiles 1 NumMatrices 1;
			mqVersion;
		endTell;
		getWindow;
		tell It;
			suppress;
			setResourcesState false false 100;
			setPopoutState 300;
			setExplanationSize 0;
			setAnnotationSize 0;
			setFontIncAnnot 0;
			setFontIncExp 0;
			setSize 1920 940;
			setLocation -9 -9;
			setFont SanSerif;
			setFontSize 10;
			getToolPalette;
			tell It;
			endTell;
			desuppress;
		endTell;
		getEmployee  #mesquite.trees.BasicTreeWindowCoord.BasicTreeWindowCoord;
		tell It;
			makeTreeWindow #7807376749695899716  #mesquite.trees.BasicTreeWindowMaker.BasicTreeWindowMaker;
			tell It;
				suppressEPCResponse;
				setTreeSource  #mesquite.trees.ManyTreesFromFile.ManyTreesFromFile;
				setAssignedID 1209.1576552096079.3662951800691882025;
				getTreeWindow;
				tell It;
					setExplanationSize 30;
					setAnnotationSize 20;
					setFontIncAnnot 0;
					setFontIncExp 0;
					setSize 1820 868;
					setLocation -9 -9;
					setFont SanSerif;
					setFontSize 10;
					getToolPalette;
					tell It;
						setTool mesquite.trees.BasicTreeWindowMaker.BasicTreeWindow.arrow;
					endTell;
					getTreeDrawCoordinator #mesquite.trees.BasicTreeDrawCoordinator.BasicTreeDrawCoordinator;
				tell It;
					suppress;
					setTreeDrawer  #mesquite.trees.SquareLineTree.SquareLineTree;
					tell It;
						setNodeLocs #mesquite.trees.NodeLocsStandard.NodeLocsStandard;
						tell It;
							branchLengthsToggle off;
							toggleScale on;
							toggleBroadScale off;
							toggleCenter on;
							toggleEven on;
							setFixedTaxonDistance 0;
						endTell;
						setEdgeWidth 3;
						showEdgeLines on;
						orientUp;
					endTell;
					setBackground White;
					setBranchColor Black;
					showNodeNumbers off;
					showBranchColors on;
					labelBranchLengths off;
					centerBrLenLabels on;
					showBrLensUnspecified on;
					showBrLenLabelsOnTerminals on;
					setBrLenLabelColor 0 0 255;
					setNumBrLenDecimals 6;
					setSelectedTaxonHighlightMode 1;
					desuppress;
					getEmployee #mesquite.trees.BasicDrawTaxonNames.BasicDrawTaxonNames;
					tell It;
						setColor Black;
						setTaxonNameStyler  #mesquite.trees.ColorTaxonByAssigned.ColorTaxonByAssigned;
						toggleShadePartition off;
						toggleShowFootnotes on;
						toggleNodeLabels on;
						toggleCenterNodeNames off;
						toggleShowNames on;
						namesAngle ?;
					endTell;
				endTell;
					setTreeNumber 1;
					setTree '((((((((((21,20),22),26),(19,18),17),(13,14)),(16,15)),11),(12,(23,(24,25)))),(((10,9,8,7,6,5),4),3)),2,1);';
					setDrawingSizeMode 0;
					toggleLegendFloat on;
					scale 0;
					toggleTextOnTree off;
					togglePrintName off;
					showWindow;
				endTell;
				desuppressEPCResponse;
				getEmployee #mesquite.trees.ColorBranches.ColorBranches;
				tell It;
					setColor Red;
					removeColor off;
				endTell;
				getEmployee #mesquite.ornamental.BranchNotes.BranchNotes;
				tell It;
					setAlwaysOn off;
				endTell;
				getEmployee #mesquite.ornamental.ColorTreeByPartition.ColorTreeByPartition;
				tell It;
					colorByPartition off;
				endTell;
				getEmployee #mesquite.ornamental.DrawTreeAssocDoubles.DrawTreeAssocDoubles;
				tell It;
					setOn on;
					toggleShow consensusFrequency;
					toggleShow posteriorProbability;
					toggleShow bootstrapFrequency;
					toggleShow consensusFrequency;
					toggleShow posteriorProbability;
					toggleShow bootstrapFrequency;
					setDigits 4;
					setThreshold ?;
					writeAsPercentage off;
					toggleCentred off;
					toggleHorizontal on;
					toggleWhiteEdges on;
					toggleShowOnTerminals on;
					setFontSize 10;
					setOffset 0  0;
				endTell;
				getEmployee #mesquite.ornamental.DrawTreeAssocStrings.DrawTreeAssocStrings;
				tell It;
					setOn on;
					toggleCentred on;
					toggleHorizontal on;
					setFontSize 10;
					setOffset 0  0;
					toggleShowOnTerminals on;
				endTell;
				getEmployee #mesquite.trees.TreeInfoValues.TreeInfoValues;
				tell It;
					panelOpen false;
				endTell;
			endTell;
		endTell;
		getEmployee  #mesquite.charMatrices.BasicDataWindowCoord.BasicDataWindowCoord;
		tell It;
			showDataWindow #7371157251831219798 #mesquite.charMatrices.BasicDataWindowMaker.BasicDataWindowMaker;
			tell It;
				getWindow;
				tell It;
					setExplanationSize 30;
					setAnnotationSize 20;
					setFontIncAnnot 0;
					setFontIncExp 0;
					setSize 1820 868;
					setLocation -9 -9;
					setFont SanSerif;
					setFontSize 10;
					getToolPalette;
					tell It;
						setTool mesquite.charMatrices.BasicDataWindowMaker.BasicDataWindow.ibeam;
					endTell;
					setActive;
					setTool mesquite.charMatrices.BasicDataWindowMaker.BasicDataWindow.ibeam;
					colorCells  #mesquite.charMatrices.ColorByState.ColorByState;
				tell It;
					setStateLimit 9;
					toggleUniformMaximum on;
				endTell;
					colorRowNames  #mesquite.charMatrices.TaxonGroupColor.TaxonGroupColor;
					colorColumnNames  #mesquite.charMatrices.CharGroupColor.CharGroupColor;
					colorText  #mesquite.charMatrices.NoColor.NoColor;
					setBackground White;
					toggleShowNames on;
					toggleShowTaxonNames on;
					toggleTight off;
					toggleThinRows off;
					toggleShowChanges on;
					toggleSeparateLines off;
					toggleShowStates on;
					toggleReduceCellBorders off;
					toggleAutoWCharNames on;
					toggleAutoTaxonNames off;
					toggleShowDefaultCharNames off;
					toggleConstrainCW on;
					toggleBirdsEye off;
					toggleShowPaleGrid off;
					toggleShowPaleCellColors off;
					toggleShowPaleExcluded off;
					togglePaleInapplicable on;
					togglePaleMissing off;
					toggleShowBoldCellText off;
					toggleAllowAutosize on;
					toggleColorsPanel off;
					toggleDiagonal on;
					setDiagonalHeight 80;
					toggleLinkedScrolling on;
					toggleScrollLinkedTables off;
				endTell;
				showWindow;
				getWindow;
				tell It;
					forceAutosize;
				endTell;
				getEmployee #mesquite.charMatrices.AlterData.AlterData;
				tell It;
					toggleBySubmenus off;
				endTell;
				getEmployee #mesquite.charMatrices.ColorCells.ColorCells;
				tell It;
					setColor Red;
					removeColor off;
				endTell;
				getEmployee #mesquite.categ.StateNamesStrip.StateNamesStrip;
				tell It;
					showStrip off;
				endTell;
				getEmployee #mesquite.charMatrices.AnnotPanel.AnnotPanel;
				tell It;
					togglePanel off;
				endTell;
				getEmployee #mesquite.charMatrices.CharReferenceStrip.CharReferenceStrip;
				tell It;
					showStrip off;
				endTell;
				getEmployee #mesquite.charMatrices.QuickKeySelector.QuickKeySelector;
				tell It;
					autotabOff;
				endTell;
				getEmployee #mesquite.charMatrices.SelSummaryStrip.SelSummaryStrip;
				tell It;
					showStrip off;
				endTell;
				getEmployee #mesquite.categ.SmallStateNamesEditor.SmallStateNamesEditor;
				tell It;
					panelOpen true;
				endTell;
			endTell;
		endTell;
		endTell;
end;
