# Supplementary material for: Cranial anatomy of Bolotridon frerensis, an enigmatic cynodont from the Middle Triassic of South Africa, and its phylogenetic significance
Source: PeerJ. 2021 Jun 16;9:e11542. doi: 10.7717/peerj.11542 (PMC8214396; doi:10.7717/peerj.11542)
Supplement: Supplemental Information 3 [file peerj-09-11542-s003.nex]

#NEXUS
[written Sat Feb 20 17:54:21 CET 2021 by Mesquite  version 3.61 (build 927) at DESKTOP-8VOV8LL/192.168.0.59]


BEGIN DATA;
DIMENSIONS  NTAX=26 NCHAR=110;
FORMAT DATATYPE = STANDARD GAP = - MISSING = ? SYMBOLS = "0 1 2 3 4 5 6 7 8 9 A B C D E F G H J K M N P Q R S T U V W X";

	MATRIX
	Cyonosaurus      00000000000000000(0 1)000000000000000000000000?000000000000000100011100000000????????????0??000??0?00000000000000?
	Aelurognathus    0000000000010000001000000000??0??000000000000000000000000010?01??0000?000????????????0??00???0?????0000000000?
	Lycosuchus       00000001001000000100?010000100?101000100000001010000000000011?01?00000001?????0??????0??011?10?????0010001100?
	Glanosuchus      00000102011000000100?010000111110100010000000100000000000001?001??0000??00000?11210000000111101????00100011110
	Olivierosuchus   0000010301100010010010100001111?0100010100100010101000000011?00110000000000001112????01101??111001000100011110
	Moschorhinus     00000103011000100100?0100001111101000101000000111?1000000011?001100?00000000011??1000011011110?????0010001111?
	Hofmeyria        00000102011000(0 1)001000010000111110100000100000011101000000001??0?1?0000000????????????0??011?11?000?0010001111?
	Theriognathus    0000110(2 3)01(0 1)0001001000010000211110100000100000?11001??????001000110000000?00001112100001101111110000??10001111?
	Regisaurus       0000110201100110010000100001111?010?????????0??00??000?0000110011000000000?001???100?01101?111??????010001111?
	Bauria           000022030110011101000010000????10100010100101110011021100001(0 1)00010000000100001????00?0??011?11?000?0110001111?
	Procynosuchus    00100113000110101000111101021110101010111100001110(0 1)03010000100010?010100000100???10011001000000011000011100001
	Dvinia           201001030001?01010001010010?11101010101??1000010101121100001000101011100100?00???10011??1000???????00?0000?00?
	Vetusodon        21100103100110100010111111021110101010101(1 2)(1 2)01?100?1010??00110001001201000????????????2??100??0?(0 2)11000111?0000?
	Cynosaurus       (1 2)11001031001101000101?11(0 1)102111?1010101??0001?100?1(0 1)10?000110?0(1 2)0?1201010????????????2??10???0?21110011110?00?
	Galesaurus       011001131?011010001(0 1)1(1 2)11110211101010101110101110001(0 1)100100010001002201000101000011102200100000?21110011110?001
	Progalesaurus    011?01?31?01101000111111110211101010101??01?111000101001?0010?0??11201000????????????2??100??0?????0011110000?
	Thrinaxodon      011123131?011010001011111102111010101010221011100010301000010001001201000101000011102200?0000002111001111000?1
	Nanictosaurus    0???23?3?001?01000101?1111021?101010101??2101110001(0 1)10100001????1?120?000?????????????????0?????????0?????????
	Platycraniellus  111123?3100110100011111111?2111?1010101022??1??100?010?00001100?101201000????????????????0??????????0?1110000?
	Cynognathus      011123131?0110121122121001121110101110103221110000011001001001120?22111001111001211022???00000?????00111110001
	Diademodon       (1 2)11123231?01101211221210011211101011101022211110001121011011011200221(1 2)1211111001211122???00000?21111111111000?
	Lumkuia          211123231101?11000101111111211101011101022211110001110010011101101121101000111???????2???00??0?21010011110?00?
	Charassognathus  1?1????????1?0100?00?01????2??1???1010?11?0011100011???01111???????101000????????????????????0?????001???0????
	Abdalodon        10?????3??01?010?000??????0???1????0101??1??11100011???01111???????10?000????????????????????0?????111???0????
	Nshimbodon       10100103000?0??????0?0100102111?1?1010?11100?110001130?0111??0010?0101??0??01????????10010?????11?11110000?00?
	Bolotridon       ?11????31001??10???0???????????????110???2??111000111010000?0?????1?????0????????????????0???0?????001????????

;

END;
begin mrbayes;
	log start filename = CharassBayes.log replace;
	lset rates = gamma;
	set autoclose = yes;
	mcmcp ngen = 1000000 printfreq = 1000 samplefreq = 100
	nchains = 4 savebrlens = yes filename = CharassBayes;
	mcmc;
	sumt filename = CharassBayes burnin = 2500 contype = halfcompat;
	log stop;

END;
BEGIN ASSUMPTIONS;
	TYPESET * UNTITLED   =  unord:  1- 110;

END;

BEGIN MESQUITECHARMODELS;
	ProbModelSet * UNTITLED   =  'Mk1 (est.)':  1- 110;
END;

Begin MESQUITE;
		MESQUITESCRIPTVERSION 2;
		TITLE AUTO;
		tell ProjectCoordinator;
		timeSaved 1613840061058;
		getEmployee #mesquite.minimal.ManageTaxa.ManageTaxa;
		tell It;
			setID 0 5058141638055049529;
		endTell;
		getEmployee #mesquite.charMatrices.ManageCharacters.ManageCharacters;
		tell It;
			setID 0 3314357608740279023;
			mqVersion 361;
			checksumv 0 3 465810605 null  getNumChars 110 numChars 110 getNumTaxa 26 numTaxa 26   short true   bits 15   states 15   sumSquaresStatesOnly 8351.0 sumSquares 8351.0 longCompressibleToShort false usingShortMatrix true   NumFiles 1 NumMatrices 1;
			mqVersion;
		endTell;
		getWindow;
		tell It;
			suppress;
			setResourcesState false false 100;
			setPopoutState 300;
			setExplanationSize 0;
			setAnnotationSize 0;
			setFontIncAnnot 0;
			setFontIncExp 0;
			setSize 1920 940;
			setLocation -9 0;
			setFont SanSerif;
			setFontSize 10;
			getToolPalette;
			tell It;
			endTell;
			desuppress;
		endTell;
		getEmployee  #mesquite.charMatrices.BasicDataWindowCoord.BasicDataWindowCoord;
		tell It;
			showDataWindow #3314357608740279023 #mesquite.charMatrices.BasicDataWindowMaker.BasicDataWindowMaker;
			tell It;
				getWindow;
				tell It;
					setExplanationSize 30;
					setAnnotationSize 20;
					setFontIncAnnot 0;
					setFontIncExp 0;
					setSize 1820 868;
					setLocation -9 0;
					setFont SanSerif;
					setFontSize 10;
					getToolPalette;
					tell It;
						setTool mesquite.charMatrices.BasicDataWindowMaker.BasicDataWindow.ibeam;
					endTell;
					setActive;
					setTool mesquite.charMatrices.BasicDataWindowMaker.BasicDataWindow.ibeam;
					colorCells  #mesquite.charMatrices.NoColor.NoColor;
					colorRowNames  #mesquite.charMatrices.TaxonGroupColor.TaxonGroupColor;
					colorColumnNames  #mesquite.charMatrices.CharGroupColor.CharGroupColor;
					colorText  #mesquite.charMatrices.NoColor.NoColor;
					setBackground White;
					toggleShowNames on;
					toggleShowTaxonNames on;
					toggleTight off;
					toggleThinRows off;
					toggleShowChanges on;
					toggleSeparateLines off;
					toggleShowStates on;
					toggleReduceCellBorders off;
					toggleAutoWCharNames on;
					toggleAutoTaxonNames off;
					toggleShowDefaultCharNames off;
					toggleConstrainCW on;
					toggleBirdsEye off;
					toggleShowPaleGrid off;
					toggleShowPaleCellColors off;
					toggleShowPaleExcluded off;
					togglePaleInapplicable on;
					togglePaleMissing off;
					toggleShowBoldCellText off;
					toggleAllowAutosize on;
					toggleColorsPanel off;
					toggleDiagonal on;
					setDiagonalHeight 80;
					toggleLinkedScrolling on;
					toggleScrollLinkedTables off;
				endTell;
				showWindow;
				getWindow;
				tell It;
					forceAutosize;
				endTell;
				getEmployee #mesquite.charMatrices.AlterData.AlterData;
				tell It;
					toggleBySubmenus off;
				endTell;
				getEmployee #mesquite.charMatrices.ColorByState.ColorByState;
				tell It;
					setStateLimit 9;
					toggleUniformMaximum on;
				endTell;
				getEmployee #mesquite.charMatrices.ColorCells.ColorCells;
				tell It;
					setColor Red;
					removeColor off;
				endTell;
				getEmployee #mesquite.categ.StateNamesStrip.StateNamesStrip;
				tell It;
					showStrip off;
				endTell;
				getEmployee #mesquite.charMatrices.AnnotPanel.AnnotPanel;
				tell It;
					togglePanel off;
				endTell;
				getEmployee #mesquite.charMatrices.CharReferenceStrip.CharReferenceStrip;
				tell It;
					showStrip off;
				endTell;
				getEmployee #mesquite.charMatrices.QuickKeySelector.QuickKeySelector;
				tell It;
					autotabOff;
				endTell;
				getEmployee #mesquite.charMatrices.SelSummaryStrip.SelSummaryStrip;
				tell It;
					showStrip off;
				endTell;
				getEmployee #mesquite.categ.SmallStateNamesEditor.SmallStateNamesEditor;
				tell It;
					panelOpen true;
				endTell;
			endTell;
		endTell;
		endTell;
end;
